# Supplementary material for: Comprehensive Analysis of Rodent-Specific Probasin Gene Reveals Its Evolutionary Origin in Pseudoautosomal Region and Provides Novel Insights into Rodent Phylogeny
Source: Biology (Basel). 2025 Feb 27;14(3):239. doi: 10.3390/biology14030239 (PMC11940140; doi:10.3390/biology14030239)
Supplement: Supplementary file 1 [file biology-14-00239-s001.zip]

Archive with 412 entries (403 files):
- Figure S1.pdf
- Suppl Data Files/
- Suppl Data Files/.DS_Store
- Suppl Data Files/gPBSN/
- Suppl Data Files/gPBSN/.DS_Store
- Suppl Data Files/gPBSN/gPBSN_Acomys cahirinus.docx
- Suppl Data Files/gPBSN/gPBSN_Acomys dimidiatus.docx
- Suppl Data Files/gPBSN/gPBSN_Acomys percivali.docx
- Suppl Data Files/gPBSN/gPBSN_Acomys russatus.docx
- Suppl Data Files/gPBSN/gPBSN_Alexandromys oeconomus.docx
- Suppl Data Files/gPBSN/gPBSN_Apodemus agrarius.docx
- Suppl Data Files/gPBSN/gPBSN_Apodemus speciosus.docx
- Suppl Data Files/gPBSN/gPBSN_Apodemus sylvaticus.docx
- Suppl Data Files/gPBSN/gPBSN_Arvicanthis niloticus.docx
- Suppl Data Files/gPBSN/gPBSN_Arvicola amphibius.docx
- Suppl Data Files/gPBSN/gPBSN_Cricetomys ansorgei.docx
- Suppl Data Files/gPBSN/gPBSN_Cricetomys gambianus.docx
- Suppl Data Files/gPBSN/gPBSN_Cricetulus griseus.docx
- Suppl Data Files/gPBSN/gPBSN_Dicrostonyx torquatus.docx
- Suppl Data Files/gPBSN/gPBSN_Grammomys dolichurus.docx
- Suppl Data Files/gPBSN/gPBSN_Grammomys surdaster.docx
- Suppl Data Files/gPBSN/gPBSN_Hylomyscus alleni.docx
- Suppl Data Files/gPBSN/gPBSN_Lophiomys imhausi.docx
- Suppl Data Files/gPBSN/gPBSN_Mastomys coucha.docx
- Suppl Data Files/gPBSN/gPBSN_Mastomys natalensis.docx
- Suppl Data Files/gPBSN/gPBSN_Meriones psammophilus.docx
- Suppl Data Files/gPBSN/gPBSN_Meriones unguiculatus.docx
- Suppl Data Files/gPBSN/gPBSN_Mesocricetus auratus.docx
- Suppl Data Files/gPBSN/gPBSN_Microtus agrestis.docx
- Suppl Data Files/gPBSN/gPBSN_Microtus arvalis.docx
- Suppl Data Files/gPBSN/gPBSN_Microtus fortis.docx
- Suppl Data Files/gPBSN/gPBSN_Microtus ochrogaster.docx
- Suppl Data Files/gPBSN/gPBSN_Microtus oregoni.docx
- Suppl Data Files/gPBSN/gPBSN_Microtus richardsoni.docx
- Suppl Data Files/gPBSN/gPBSN_Mus caroli.docx
- Suppl Data Files/gPBSN/gPBSN_Mus minutoides.docx
- Suppl Data Files/gPBSN/gPBSN_Mus musculus castaneus.docx
- Suppl Data Files/gPBSN/gPbsn_Mus musculus strain.docx
- Suppl Data Files/gPBSN/gPBSN_Mus pahari.docx
- Suppl Data Files/gPBSN/gPBSN_Mus spicilegus.docx
- Suppl Data Files/gPBSN/gPBSN_Mus spretus.docx
- Suppl Data Files/gPBSN/gPBSN_Myodes glareolus.docx
- Suppl Data Files/gPBSN/gPBSN_Nannospalax galili.docx
- Suppl Data Files/gPBSN/gPBSN_Neodon shergylaensis.docx
- Suppl Data Files/gPBSN/gPBSN_Ondatra zibethicus.docx
- Suppl Data Files/gPBSN/gPBSN_Onychomys leucogaster.docx
- Suppl Data Files/gPBSN/gPBSN_Onychomys torridus.docx
- Suppl Data Files/gPBSN/gPBSN_Pachyuromys duprasi.docx
- Suppl Data Files/gPBSN/gPBSN_Peromyscus attwateri.docx
- Suppl Data Files/gPBSN/gPBSN_Peromyscus aztecus .docx
- Suppl Data Files/gPBSN/gPBSN_Peromyscus californicus insignis.docx
- Suppl Data Files/gPBSN/gPBSN_Peromyscus eremicus.docx
- Suppl Data Files/gPBSN/gPBSN_Peromyscus leucopus.docx
- Suppl Data Files/gPBSN/gPBSN_Peromyscus maniculatus sonoriensis.docx
- Suppl Data Files/gPBSN/gPBSN_Peromyscus melanophrys.docx
- Suppl Data Files/gPBSN/gPBSN_Peromyscus nudipes.docx
- Suppl Data Files/gPBSN/gPBSN_Peromyscus polionotus subgriseus.docx
- Suppl Data Files/gPBSN/gPBSN_Phodopus roborovskii.docx
- Suppl Data Files/gPBSN/gPBSN_Phodopus sungorus.docx
- Suppl Data Files/gPBSN/gPBSN_Phyllotis vaccarum.docx
- Suppl Data Files/gPBSN/gPBSN_Praomys delectorum.docx
- Suppl Data Files/gPBSN/gPBSN_Psammomys obesus.docx
- Suppl Data Files/gPBSN/gPbsn_Rattus norvegicus.docx
- Suppl Data Files/gPBSN/gPBSN_Rattus rattus.docx
- Suppl Data Files/gPBSN/gPBSN_Rhabdomys dilectus.docx
- Suppl Data Files/gPBSN/gPBSN_Rhabdomys pumilio.docx
- Suppl Data Files/gPBSN/gPBSN_Rhizomys pruinosus.docx
- Suppl Data Files/gPBSN/gPBSN_Rhombomys opimus.docx
- Suppl Data Files/gPBSN/gPBSN_Rhynchomys soricoides.docx
- Suppl Data Files/gPBSN/gPBSN_Sigmodon hispidus.docx
- Suppl Data Files/gPBSN/gPBSN_Tokudaia muenninki.docx
- Suppl Data Files/gPBSN/gPBSN_Tokudaia osimensis.docx
- Suppl Data Files/gPBSN/gPBSN_Tokudaia tokunoshimensis.docx
- Suppl Data Files/gPBSN/gPBSN_Uromys caudimaculatus.docx
- Suppl Data Files/mPBSN/
- Suppl Data Files/mPBSN/.DS_Store
- Suppl Data Files/mPBSN/mPBSN_Acomys cahirinus.docx
- Suppl Data Files/mPBSN/mPBSN_Acomys dimidiatus.docx
- Suppl Data Files/mPBSN/mPBSN_Acomys percivali.docx
- Suppl Data Files/mPBSN/mPBSN_Acomys russatus.docx
- Suppl Data Files/mPBSN/mPBSN_Alexandromys oeconomus.docx
- Suppl Data Files/mPBSN/mPBSN_Apodemus agrarius.docx
- Suppl Data Files/mPBSN/mPBSN_Apodemus speciosus.docx
- Suppl Data Files/mPBSN/mPBSN_Apodemus sylvaticus.docx
- Suppl Data Files/mPBSN/mPBSN_Arvicanthis niloticus.docx
- Suppl Data Files/mPBSN/mPBSN_Arvicola amphibius.docx
- Suppl Data Files/mPBSN/mPBSN_Cricetomys ansorgei.docx
- Suppl Data Files/mPBSN/mPBSN_Cricetomys gambianus.docx
- Suppl Data Files/mPBSN/mPBSN_Cricetulus griseus.docx
- Suppl Data Files/mPBSN/mPBSN_Dicrostonyx torquatus.docx
- Suppl Data Files/mPBSN/mPBSN_Grammomys surdaster.docx
- Suppl Data Files/mPBSN/mPBSN_Hylomyscus alleni.docx
- Suppl Data Files/mPBSN/mPBSN_Lophiomys imhausi.docx
- Suppl Data Files/mPBSN/mPBSN_Mastomys coucha.docx
- Suppl Data Files/mPBSN/mPBSN_Mastomys natalensis.docx
- Suppl Data Files/mPBSN/mPBSN_Meriones psammophilus.docx
- Suppl Data Files/mPBSN/mPBSN_Meriones unguiculatus.docx
- Suppl Data Files/mPBSN/mPBSN_Mesocricetus auratus.docx
- Suppl Data Files/mPBSN/mPBSN_Microtus agrestis.docx
- Suppl Data Files/mPBSN/mPBSN_Microtus arvalis.docx
- Suppl Data Files/mPBSN/mPBSN_Microtus fortis.docx
- Suppl Data Files/mPBSN/mPBSN_Microtus ochrogaster.docx
- Suppl Data Files/mPBSN/mPBSN_Microtus oregoni.docx
- Suppl Data Files/mPBSN/mPBSN_Microtus richardsoni.docx
- Suppl Data Files/mPBSN/mPBSN_Mus minutoides.docx
- Suppl Data Files/mPBSN/mPBSN_Mus musculus castaneus.docx
- Suppl Data Files/mPBSN/mPbsn_Mus musculus.docx
- Suppl Data Files/mPBSN/mPBSN_Mus pahari.docx
- Suppl Data Files/mPBSN/mPBSN_Mus spicilegus.docx
- Suppl Data Files/mPBSN/mPBSN_Mus spretus.docx
- Suppl Data Files/mPBSN/mPBSN_Myodes glareolus.docx
- Suppl Data Files/mPBSN/mPBSN_Nannospalax galili.docx
- Suppl Data Files/mPBSN/mPBSN_Neodon shergylaensis.docx
- Suppl Data Files/mPBSN/mPBSN_Ondatra zibethicus.docx
- Suppl Data Files/mPBSN/mPBSN_Onychomys torridus.docx
- Suppl Data Files/mPBSN/mPBSN_Pachyuromys duprasi.docx
- Suppl Data Files/mPBSN/mPBSN_Peromyscus attwateri.docx
- Suppl Data Files/mPBSN/mPBSN_Peromyscus aztecus .docx
- Suppl Data Files/mPBSN/mPBSN_Peromyscus californicus insignis.docx
- Suppl Data Files/mPBSN/mPBSN_Peromyscus eremicus.docx
- Suppl Data Files/mPBSN/mPBSN_Peromyscus leucopus.docx
- Suppl Data Files/mPBSN/mPBSN_Peromyscus maniculatus sonoriensis.docx
- Suppl Data Files/mPBSN/mPBSN_Peromyscus nudipes.docx
- Suppl Data Files/mPBSN/mPBSN_Peromyscus polionotus subgriseus.docx
- Suppl Data Files/mPBSN/mPBSN_Phodopus roborovskii.docx
- Suppl Data Files/mPBSN/mPBSN_Phodopus sungorus.docx
- Suppl Data Files/mPBSN/mPBSN_Phyllotis vaccarum.docx
- Suppl Data Files/mPBSN/mPBSN_Praomys delectorum.docx
- Suppl Data Files/mPBSN/mPBSN_Psammomys obesus.docx
- Suppl Data Files/mPBSN/mPbsn_Rattus norvegicus.docx
- Suppl Data Files/mPBSN/mPBSN_Rattus rattus.docx
- Suppl Data Files/mPBSN/mPBSN_Rhabdomys dilectus.docx
- Suppl Data Files/mPBSN/mPBSN_Rhabdomys pumilio.docx
- Suppl Data Files/mPBSN/mPBSN_Rhizomys pruinosus.docx
- Suppl Data Files/mPBSN/mPBSN_Rhombomys opimus.docx
- Suppl Data Files/mPBSN/mPBSN_Rhynchomys soricoides.docx
- Suppl Data Files/mPBSN/mPBSN_Sigmodon hispidus.docx
- Suppl Data Files/mPBSN/mPBSN_Uromys caudimaculatus.docx
- Suppl Data Files/mPBSN/~$BSN_Peromyscus melanophrys.docx
- Suppl Data Files/pPBSN/
- Suppl Data Files/pPBSN/.DS_Store
- Suppl Data Files/pPBSN/pPBSN_Acomys cahirinus.docx
- Suppl Data Files/pPBSN/pPBSN_Acomys dimidiatus.docx
- Suppl Data Files/pPBSN/pPBSN_Acomys percivali.docx
- Suppl Data Files/pPBSN/pPBSN_Acomys russatus.docx
- Suppl Data Files/pPBSN/pPBSN_Alexandromys oeconomus.docx
- Suppl Data Files/pPBSN/pPBSN_Apodemus agrarius.docx
- Suppl Data Files/pPBSN/pPBSN_Apodemus speciosus.docx
- Suppl Data Files/pPBSN/pPBSN_Apodemus sylvaticus.docx
- Suppl Data Files/pPBSN/pPBSN_Arvicanthis niloticus.docx
- Suppl Data Files/pPBSN/pPBSN_Arvicola amphibius.docx
- Suppl Data Files/pPBSN/pPBSN_Cricetomys ansorgei.docx
- Suppl Data Files/pPBSN/pPBSN_Cricetomys gambianus.docx
- Suppl Data Files/pPBSN/pPBSN_Cricetulus griseus.docx
- Suppl Data Files/pPBSN/pPBSN_Dicrostonyx torquatus.docx
- Suppl Data Files/pPBSN/pPBSN_Grammomys surdaster.docx
- Suppl Data Files/pPBSN/pPBSN_Hylomyscus alleni.docx
- Suppl Data Files/pPBSN/pPBSN_Lophiomys imhausi.docx
- Suppl Data Files/pPBSN/pPBSN_Mastomys coucha.docx
- Suppl Data Files/pPBSN/pPBSN_Mastomys natalensis.docx
- Suppl Data Files/pPBSN/pPBSN_Meriones psammophilus.docx
- Suppl Data Files/pPBSN/pPBSN_Meriones unguiculatus.docx
- Suppl Data Files/pPBSN/pPBSN_Mesocricetus auratus.docx
- Suppl Data Files/pPBSN/pPBSN_Microtus agrestis.docx
- Suppl Data Files/pPBSN/pPBSN_Microtus arvalis.docx
- Suppl Data Files/pPBSN/pPBSN_Microtus fortis.docx
- Suppl Data Files/pPBSN/pPBSN_Microtus ochrogaster.docx
- Suppl Data Files/pPBSN/pPBSN_Microtus oregoni.docx
- Suppl Data Files/pPBSN/pPBSN_Microtus richardsoni.docx
- Suppl Data Files/pPBSN/pPBSN_Mus minutoides.docx
- Suppl Data Files/pPBSN/pPBSN_Mus musculus castaneus.docx
- Suppl Data Files/pPBSN/pPbsn_Mus musculus.docx
- Suppl Data Files/pPBSN/pPBSN_Mus pahari.docx
- Suppl Data Files/pPBSN/pPBSN_Mus spicilegus.docx
- Suppl Data Files/pPBSN/pPBSN_Mus spretus.docx
- Suppl Data Files/pPBSN/pPBSN_Myodes glareolus.docx
- Suppl Data Files/pPBSN/pPBSN_Nannospalax galili.docx
- Suppl Data Files/pPBSN/pPBSN_Neodon shergylaensis.docx
- Suppl Data Files/pPBSN/pPBSN_Ondatra zibethicus.docx
- Suppl Data Files/pPBSN/pPBSN_Onychomys torridus.docx
- Suppl Data Files/pPBSN/pPBSN_Pachyuromys duprasi.docx
- Suppl Data Files/pPBSN/pPBSN_Peromyscus attwateri.docx
- Suppl Data Files/pPBSN/pPBSN_Peromyscus aztecus .docx
- Suppl Data Files/pPBSN/pPBSN_Peromyscus californicus insignis.docx
- Suppl Data Files/pPBSN/pPBSN_Peromyscus eremicus.docx
- Suppl Data Files/pPBSN/pPBSN_Peromyscus leucopus.docx
- Suppl Data Files/pPBSN/pPBSN_Peromyscus maniculatus sonoriensis.docx
- Suppl Data Files/pPBSN/pPBSN_Peromyscus melanophrys.docx
- Suppl Data Files/pPBSN/pPBSN_Peromyscus nudipes.docx
- Suppl Data Files/pPBSN/pPBSN_Peromyscus polionotus subgriseus.docx
- Suppl Data Files/pPBSN/pPBSN_Phodopus roborovskii.docx
- Suppl Data Files/pPBSN/pPBSN_Phodopus sungorus.docx
- Suppl Data Files/pPBSN/pPBSN_Phyllotis vaccarum.docx
- Suppl Data Files/pPBSN/pPBSN_Praomys delectorum.docx
- Suppl Data Files/pPBSN/pPBSN_Psammomys obesus.docx
- Suppl Data Files/pPBSN/pPbsn_Rattus norvegicus.docx
- Suppl Data Files/pPBSN/pPBSN_Rattus rattus.docx
- Suppl Data Files/pPBSN/pPBSN_Rhabdomys dilectus.docx
- Suppl Data Files/pPBSN/pPBSN_Rhabdomys pumilio.docx
- Suppl Data Files/pPBSN/pPBSN_Rhizomys pruinosus.docx
- Suppl Data Files/pPBSN/pPBSN_Rhombomys opimus.docx
- Suppl Data Files/pPBSN/pPBSN_Rhynchomys soricoides.docx
- Suppl Data Files/pPBSN/pPBSN_Sigmodon hispidus.docx
- Suppl Data Files/pPBSN/pPBSN_Uromys caudimaculatus.docx
- Suppl Data Sheet.xlsx
- __MACOSX/
- __MACOSX/._Figure S1.docx
- __MACOSX/._Suppl Data Files
- __MACOSX/._Suppl Data Sheet.xlsx
- __MACOSX/Suppl Data Files/
- __MACOSX/Suppl Data Files/._.DS_Store
- __MACOSX/Suppl Data Files/gPBSN/
- __MACOSX/Suppl Data Files/gPBSN/._.DS_Store
- __MACOSX/Suppl Data Files/gPBSN/._gPBSN_Acomys cahirinus.docx
- __MACOSX/Suppl Data Files/gPBSN/._gPBSN_Acomys dimidiatus.docx
- __MACOSX/Suppl Data Files/gPBSN/._gPBSN_Acomys percivali.docx
- __MACOSX/Suppl Data Files/gPBSN/._gPBSN_Acomys russatus.docx
- __MACOSX/Suppl Data Files/gPBSN/._gPBSN_Alexandromys oeconomus.docx
- __MACOSX/Suppl Data Files/gPBSN/._gPBSN_Apodemus agrarius.docx
- __MACOSX/Suppl Data Files/gPBSN/._gPBSN_Apodemus speciosus.docx
- __MACOSX/Suppl Data Files/gPBSN/._gPBSN_Apodemus sylvaticus.docx
- __MACOSX/Suppl Data Files/gPBSN/._gPBSN_Arvicanthis niloticus.docx
- __MACOSX/Suppl Data Files/gPBSN/._gPBSN_Arvicola amphibius.docx
- __MACOSX/Suppl Data Files/gPBSN/._gPBSN_Cricetomys ansorgei.docx
- __MACOSX/Suppl Data Files/gPBSN/._gPBSN_Cricetomys gambianus.docx
- __MACOSX/Suppl Data Files/gPBSN/._gPBSN_Cricetulus griseus.docx
- __MACOSX/Suppl Data Files/gPBSN/._gPBSN_Dicrostonyx torquatus.docx
- __MACOSX/Suppl Data Files/gPBSN/._gPBSN_Grammomys dolichurus.docx
- __MACOSX/Suppl Data Files/gPBSN/._gPBSN_Grammomys surdaster.docx
- __MACOSX/Suppl Data Files/gPBSN/._gPBSN_Hylomyscus alleni.docx
- __MACOSX/Suppl Data Files/gPBSN/._gPBSN_Lophiomys imhausi.docx
- __MACOSX/Suppl Data Files/gPBSN/._gPBSN_Mastomys coucha.docx
- __MACOSX/Suppl Data Files/gPBSN/._gPBSN_Mastomys natalensis.docx
- __MACOSX/Suppl Data Files/gPBSN/._gPBSN_Meriones psammophilus.docx
- __MACOSX/Suppl Data Files/gPBSN/._gPBSN_Meriones unguiculatus.docx
- __MACOSX/Suppl Data Files/gPBSN/._gPBSN_Mesocricetus auratus.docx
- __MACOSX/Suppl Data Files/gPBSN/._gPBSN_Microtus agrestis.docx
- __MACOSX/Suppl Data Files/gPBSN/._gPBSN_Microtus arvalis.docx
- __MACOSX/Suppl Data Files/gPBSN/._gPBSN_Microtus fortis.docx
- __MACOSX/Suppl Data Files/gPBSN/._gPBSN_Microtus ochrogaster.docx
- __MACOSX/Suppl Data Files/gPBSN/._gPBSN_Microtus oregoni.docx
- __MACOSX/Suppl Data Files/gPBSN/._gPBSN_Microtus richardsoni.docx
- __MACOSX/Suppl Data Files/gPBSN/._gPBSN_Mus caroli.docx
- __MACOSX/Suppl Data Files/gPBSN/._gPBSN_Mus minutoides.docx
- __MACOSX/Suppl Data Files/gPBSN/._gPBSN_Mus musculus castaneus.docx
- __MACOSX/Suppl Data Files/gPBSN/._gPbsn_Mus musculus strain.docx
- __MACOSX/Suppl Data Files/gPBSN/._gPBSN_Mus pahari.docx
- __MACOSX/Suppl Data Files/gPBSN/._gPBSN_Mus spicilegus.docx
- __MACOSX/Suppl Data Files/gPBSN/._gPBSN_Mus spretus.docx
- __MACOSX/Suppl Data Files/gPBSN/._gPBSN_Myodes glareolus.docx
- __MACOSX/Suppl Data Files/gPBSN/._gPBSN_Nannospalax galili.docx
- __MACOSX/Suppl Data Files/gPBSN/._gPBSN_Neodon shergylaensis.docx
- __MACOSX/Suppl Data Files/gPBSN/._gPBSN_Ondatra zibethicus.docx
- __MACOSX/Suppl Data Files/gPBSN/._gPBSN_Onychomys leucogaster.docx
- __MACOSX/Suppl Data Files/gPBSN/._gPBSN_Onychomys torridus.docx
- __MACOSX/Suppl Data Files/gPBSN/._gPBSN_Pachyuromys duprasi.docx
- __MACOSX/Suppl Data Files/gPBSN/._gPBSN_Peromyscus attwateri.docx
- __MACOSX/Suppl Data Files/gPBSN/._gPBSN_Peromyscus aztecus .docx
- __MACOSX/Suppl Data Files/gPBSN/._gPBSN_Peromyscus californicus insignis.docx
- __MACOSX/Suppl Data Files/gPBSN/._gPBSN_Peromyscus eremicus.docx
- __MACOSX/Suppl Data Files/gPBSN/._gPBSN_Peromyscus leucopus.docx
- __MACOSX/Suppl Data Files/gPBSN/._gPBSN_Peromyscus maniculatus sonoriensis.docx
- __MACOSX/Suppl Data Files/gPBSN/._gPBSN_Peromyscus melanophrys.docx
- __MACOSX/Suppl Data Files/gPBSN/._gPBSN_Peromyscus nudipes.docx
- __MACOSX/Suppl Data Files/gPBSN/._gPBSN_Peromyscus polionotus subgriseus.docx
- __MACOSX/Suppl Data Files/gPBSN/._gPBSN_Phodopus roborovskii.docx
- __MACOSX/Suppl Data Files/gPBSN/._gPBSN_Phodopus sungorus.docx
- __MACOSX/Suppl Data Files/gPBSN/._gPBSN_Phyllotis vaccarum.docx
- __MACOSX/Suppl Data Files/gPBSN/._gPBSN_Praomys delectorum.docx
- __MACOSX/Suppl Data Files/gPBSN/._gPBSN_Psammomys obesus.docx
- __MACOSX/Suppl Data Files/gPBSN/._gPbsn_Rattus norvegicus.docx
- __MACOSX/Suppl Data Files/gPBSN/._gPBSN_Rattus rattus.docx
- __MACOSX/Suppl Data Files/gPBSN/._gPBSN_Rhabdomys dilectus.docx
- __MACOSX/Suppl Data Files/gPBSN/._gPBSN_Rhabdomys pumilio.docx
- __MACOSX/Suppl Data Files/gPBSN/._gPBSN_Rhizomys pruinosus.docx
- __MACOSX/Suppl Data Files/gPBSN/._gPBSN_Rhombomys opimus.docx
- __MACOSX/Suppl Data Files/gPBSN/._gPBSN_Rhynchomys soricoides.docx
- __MACOSX/Suppl Data Files/gPBSN/._gPBSN_Sigmodon hispidus.docx
- __MACOSX/Suppl Data Files/gPBSN/._gPBSN_Tokudaia muenninki.docx
- __MACOSX/Suppl Data Files/gPBSN/._gPBSN_Tokudaia osimensis.docx
- __MACOSX/Suppl Data Files/gPBSN/._gPBSN_Tokudaia tokunoshimensis.docx
- __MACOSX/Suppl Data Files/gPBSN/._gPBSN_Uromys caudimaculatus.docx
- __MACOSX/Suppl Data Files/mPBSN/
- __MACOSX/Suppl Data Files/mPBSN/._.DS_Store
- __MACOSX/Suppl Data Files/mPBSN/._mPBSN_Acomys cahirinus.docx
- __MACOSX/Suppl Data Files/mPBSN/._mPBSN_Acomys dimidiatus.docx
- __MACOSX/Suppl Data Files/mPBSN/._mPBSN_Acomys percivali.docx
- __MACOSX/Suppl Data Files/mPBSN/._mPBSN_Acomys russatus.docx
- __MACOSX/Suppl Data Files/mPBSN/._mPBSN_Alexandromys oeconomus.docx
- __MACOSX/Suppl Data Files/mPBSN/._mPBSN_Apodemus agrarius.docx
- __MACOSX/Suppl Data Files/mPBSN/._mPBSN_Apodemus speciosus.docx
- __MACOSX/Suppl Data Files/mPBSN/._mPBSN_Apodemus sylvaticus.docx
- __MACOSX/Suppl Data Files/mPBSN/._mPBSN_Arvicanthis niloticus.docx
- __MACOSX/Suppl Data Files/mPBSN/._mPBSN_Arvicola amphibius.docx
- __MACOSX/Suppl Data Files/mPBSN/._mPBSN_Cricetomys ansorgei.docx
- __MACOSX/Suppl Data Files/mPBSN/._mPBSN_Cricetomys gambianus.docx
- __MACOSX/Suppl Data Files/mPBSN/._mPBSN_Cricetulus griseus.docx
- __MACOSX/Suppl Data Files/mPBSN/._mPBSN_Dicrostonyx torquatus.docx
- __MACOSX/Suppl Data Files/mPBSN/._mPBSN_Grammomys surdaster.docx
- __MACOSX/Suppl Data Files/mPBSN/._mPBSN_Hylomyscus alleni.docx
[truncated: 112 more entries]
