# Supplementary material for: Comprehensive Analysis of Rodent-Specific Probasin Gene Reveals Its Evolutionary Origin in Pseudoautosomal Region and Provides Novel Insights into Rodent Phylogeny
Source: Biology (Basel). 2025 Feb 27;14(3):239. doi: 10.3390/biology14030239 (PMC11940140; doi:10.3390/biology14030239)
Supplement: Supplementary file 1 [file biology-14-00239-s001.zip › Suppl Data Sheet.xlsx]

## Sheet: Gene size
Taxonomy	Species	gene size (bases)
Cricetidae; Arvicolinae; Arvicola	Arvicola amphibius (Eurasian water vole)	11646
Cricetidae; Arvicolinae; Dicrostonyx	Dicrostonyx torquatus (arctic lemming)	13099
Cricetidae; Arvicolinae; Microtus	Microtus agrestis (short-tailed field vole)	13165
Cricetidae; Arvicolinae; Microtus	Microtus arvalis (Common vole)	14695
Cricetidae; Arvicolinae; Microtus	Microtus fortis (reed vole)	13309
Cricetidae; Arvicolinae; Microtus	Microtus ochrogaster (prairie vole)	14535
Cricetidae; Arvicolinae; Microtus	Microtus oeconomus (root vole)	13350
Cricetidae; Arvicolinae; Myodes	Myodes glareolus (Bank vole)	12761
Cricetidae; Arvicolinae; Ondatra	Ondatra zibethicus (muskrat)	12665
Cricetidae; Cricetinae; Cricetulus	Cricetulus griseus (Chinese hamster)	12774
Cricetidae; Cricetinae; Phodopus	Phodopus roborovskii (desert hamster)	15294
Cricetidae; Cricetinae; Phodopus	Phodopus sungorus (winter white dwarf hamster)	14585
Cricetidae; Neotominae; Peromyscus	Peromyscus californicus insignis (California deermouse)	12199
Cricetidae; Neotominae; Peromyscus	Peromyscus emericus (cactus mouse)	11941
Cricetidae; Neotominae; Peromyscus	Peromyscus leucopus (white-footed mouse)	12464
Cricetidae; Neotominae; Peromyscus	Peromyscus manniculatus sonoriensis (North American deer mouse)	12691
Cricetidae; Neotominae; Peromyscus	Peromyscus nudipes (Talamancan deer mouse)	12016
Cricetidae; Sigmodontinae; Phyllotis	Phyllotis vaccarum (Punta de Vacas leaf-eared mouse)	12533
Cricetidae; Sigmodontinae; Sigmodon	Sigmodon hispidus (hispid cotton rat)	14130
Muridae; Deomyinae; Acomys	Acomys cahirinus (Egyptian spiny mouse)	13528
Muridae; Deomyinae; Acomys	Acomys russatus (Golden spiny mouse)	14191
Muridae; Gerbillinae; Meriones	Meriones psammophilus	13654
Muridae; Gerbillinae; Meriones	Meriones unguiculatus (Mongolian gerbil)	13859
Muridae; Lophiomyinae; Lophiomys	Lophiomys imhausi (crested rat)	13183
Muridae; Murinae; Apodemus	Apodemus agrarius (Eurasian field mouse)	13951
Muridae; Murinae; Apodemus	Apodemus sylvaticus (European woodmouse)	11651
Muridae; Murinae; Arvicanthis	Arvicanthis niloticus (African grass rat)	12027
Muridae; Murinae; Grammomys	Grammomys surdaster (African woodland thicket rat )	15065
Muridae; Murinae; Mastomys	Mastomys natalensis (African soft-furred rat)	11505
Muridae; Murinae; Mus; Mus	Mus minutoides (Southern African pygmy mouse)	12448
Muridae; Murinae; Mus; Mus	Mus musculus (house mouse)	15569
Muridae; Murinae; Mus; Mus	Mus pahari (shrew mouse)	12210
Muridae; Murinae; Mus; Mus	Mus spretus (western wild mouse)	16323
Muridae; Murinae; Rattus	Rattus norvegicus (Norway rat)	15192
Muridae; Murinae; Rattus	Rattus rattus (Black rat)	15266
Muridae; Murinae; Rhabdomy	Rhabdomys dilectus (mesic four-striped grass rat)	12075
Muridae; Murinae; Rhabdomy	Rhabdomys pumilio (four striped grass mous)	12398
Muridae; Murinae; Rhynchomys	Rhynchomys soricoides (Mount Data shrew rat)	12262
Muridae; Murinae; Uromys	Uromys caudimaculus (giant uromys)	12856
Nesomyidae; Cricetomyinae; Cricetomy	Cricetomys ansorgei (southern giant pouched rat)	13775
Nesomyidae; Cricetomyinae; Cricetomy	Cricetomys gambianus (Gambian giant pouched rat)	13753
Spalacidae; Rhizomyinae; Rhizomys	Rhizomys pruinosus (hoary bamboo rat)	8397

## Sheet: GC & GC3 content
Species	Taxonomy	GC content (%)	GC3 content (%)
Arvicola amphibius (Eurasian water vole)	Cricetidae; Arvicolinae; Arvicola	41.2	51.69
Dicrostonyx torquatus (arctic lemming)	Cricetidae; Arvicolinae; Dicrostonyx	41.53	52.51
Microtus agrestis (short-tailed field vole)	Cricetidae; Arvicolinae; Microtus	40.45	49.44
Microtus arvalis (Common vole)	Cricetidae; Arvicolinae; Microtus	41.01	51.12
Microtus fortis (reed vole)	Cricetidae; Arvicolinae; Microtus	40.26	50
Microtus ochrogaster (prairie vole)	Cricetidae; Arvicolinae; Microtus	41.01	50.56
Alexandromys oeconomus (root vole)	Cricetidae; Arvicolinae; Microtus	41.01	50.56
Microtus oregoni (creeping vole)	Cricetidae; Arvicolinae; Microtus	40.45	50.56
Microtus richardsoni (water vole)	Cricetidae; Arvicolinae; Microtus	40.45	50.56
Myodes glareolus (Bank vole)	Cricetidae; Arvicolinae; Myodes	41.57	50
Ondatra zibethicus (muskrat)	Cricetidae; Arvicolinae; Ondatra	41.39	51.12
Cricetulus griseus (Chinese hamster)	Cricetidae; Cricetinae; Cricetulus	40.64	53.37
Mesocricetus auratus (Syrian hamster)	Cricetidae; Cricetinae; Mesocricetus	40.45	51.69
Phodopus roborovskii (desert hamster)	Cricetidae; Cricetinae; Phodopus	40.64	52.81
Phodopus sungorus (winter white dwarf hamster)	Cricetidae; Cricetinae; Phodopus	40.45	52.25
Onychomys torridus (southern grasshopper mouse)	Cricetidae; Neotominae; Onychomys	41.36	51.69
Peromyscus attwateri (Texas deermouse)	Cricetidae; Neotominae; Peromyscus	43.26	54.49
Peromyscus aztecus (Aztec mouse)	Cricetidae; Neotominae; Peromyscus	42.7	53.93
Peromyscus californicus insignis (California deermouse)	Cricetidae; Neotominae; Peromyscus	42.7	52.25
Peromyscus emericus (cactus mouse)	Cricetidae; Neotominae; Peromyscus	42.51	53.37
Peromyscus leucopus (white-footed mouse)	Cricetidae; Neotominae; Peromyscus	43.45	53.93
Peromyscus manniculatus sonoriensis (North American deer mouse)	Cricetidae; Neotominae; Peromyscus	43.07	52.25
Peromyscus nudipes (Talamancan deer mouse)	Cricetidae; Neotominae; Peromyscus	43.07	53.37
Peromyscus polionotus subgriseus (oldfield mouse)	Cricetidae; Neotominae; Peromyscus	42.7	52.25
Phyllotis vaccarum (Punta de Vacas leaf-eared mouse)	Cricetidae; Sigmodontinae; Phyllotis	41.01	50.56
Sigmodon hispidus (hispid cotton rat)	Cricetidae; Sigmodontinae; Sigmodon	38.76	47.75
Acomys cahirinus (Egyptian spiny mouse)	Muridae; Deomyinae; Acomys	40.45	52.25
Acomys dimidiatus (Eastern spiny mouse)	Muridae; Deomyinae; Acomys	40.45	52.25
Acomys percivali (Percival's spiny mouse)	Muridae; Deomyinae; Acomys	40.45	52.25
Acomys russatus (Golden spiny mouse)	Muridae; Deomyinae; Acomys	40.82	52.81
Meriones psammophilus	Muridae; Gerbillinae; Meriones	40.64	49.44
Meriones unguiculatus (Mongolian gerbil)	Muridae; Gerbillinae; Meriones	40.45	48.88
Pachyuromys duprasi (fat tailed gerbil)	Muridae; Gerbillinae; Pachyuromys	41.57	51.69
Psammomys obesus (fat sand rat)	Muridae; Gerbillinae; Psammomys	40.82	51.12
Rhombomys opimus (great gerbil)	Muridae; Gerbillinae; Rhombomys	40.26	48.88
Lophiomys imhausi (crested rat)	Muridae; Lophiomyinae; Lophiomys	40.45	48.88
Apodemus agrarius (Eurasian field mouse)	Muridae; Murinae; Apodemus	39.51	48.88
Apodemus speciosus (large Japanese field mouse)	Muridae; Murinae; Apodemus	39.55	49.15
Apodemus sylvaticus (European woodmouse)	Muridae; Murinae; Apodemus	40.26	50
Arvicanthis niloticus (African grass rat)	Muridae; Murinae; Arvicanthis	41.34	53.07
Grammomys surdaster (African woodland thicket rat )	Muridae; Murinae; Grammomys	41.9	51.4
Hylomyscus alleni (Allen's wood mouse)	Muridae; Murinae; Hylomyscus	40.07	52.25
Mastomys coucha (southern multimammate mouse)	Muridae; Murinae; Mastomys	40.45	51.12
Mastomys natalensis (African soft-furred rat)	Muridae; Murinae; Mastomys	39.51	49.44
Mus minutoides (Southern African pygmy mouse)	Muridae; Murinae; Mus; Mus	41	52.94
Mus musculus (house mouse)	Muridae; Murinae; Mus; Mus	40.95	53.14
Mus musculus castaneus (southeastern Asian house mouse)	Muridae; Murinae; Mus; Mus	40.76	52.27
Mus pahari (shrew mouse)	Muridae; Murinae; Mus; Mus	41.95	55.62
Mus spicilegus (steppe mouse)	Muridae; Murinae; Mus; Mus	40.82	52.81
Mus spretus (western wild mouse)	Muridae; Murinae; Mus; Mus	40.45	52.81
Praomys delectorum (delectable soft-furred mouse)	Muridae; Murinae; Praomys	39.7	52.81
Rattus norvegicus (Norway rat)	Muridae; Murinae; Rattus	43.07	53.93
Rattus rattus (Black rat)	Muridae; Murinae; Rattus	42.51	53.93
Rhabdomys dilectus (mesic four-striped grass rat)	Muridae; Murinae; Rhabdomys	40.22	48.04
Rhabdomys pumilio (four striped grass mous)	Muridae; Murinae; Rhabdomys	40.22	48.6
Rhynchomys soricoides (Mount Data shrew rat)	Muridae; Murinae; Rhynchomys	42.7	55.62
Uromys caudimaculus (giant uromys)	Muridae; Murinae; Uromys	41.95	55.62
Cricetomys ansorgei (southern giant pouched rat)	Nesomyidae; Cricetomyinae; Cricetomys	42.7	51.12
Cricetomys gambianus (Gambian giant pouched rat)	Nesomyidae; Cricetomyinae; Cricetomys	42.7	51.12
Rhizomys pruinosus (hoary bamboo rat)	Spalacidae; Rhizomyinae; Rhizomys	40.61	40.65
Nannospalax galili (Upper Galilee mountains blind mole rat)	Spalacidae; Spalacinae; Nannospalax	44.38	56.4

## Sheet: GC3 calculation
Acomys_cahirinus				Acomys_dimidiatus				Acomys percivali				Acomys_russatus				Alexandromys_oeconomus				Apodemus_agrarius				Apodemus_speciosus				Apodemus_sylvaticus				Arvicanthis_niloticus				Arvicola_amphibius				Cricetomys_ansorgei				Cricetomys_gambianus				Cricetulus_griseus
Codon	Amino acid	Count		Codon	Amino acid	Count		Codon	Amino acid	Count		Codon	Amino acid	Count		Codon	Amino acid	Count		Codon	Amino acid	Count		Codon	Amino acid	Count		Codon	Amino acid	Count		Codon	Amino acid	Count		Codon	Amino acid	Count		Codon	Amino acid	Count		Codon	Amino acid	Count		Codon	Amino acid
TTT	F	4		TTT	F	4		TTT	F	4		TTT	F	4		TTT	F	6		TTT	F	3		TTT	F	5		TTT	F	5		TTT	F	5		TTT	F	5		TTT	F	4		TTT	F	4		TTT	F
TTC	F	3		TTC	F	3		TTC	F	3		TTC	F	3		TTC	F	1		TTC	F	2		TTC	F	2		TTC	F	3		TTC	F	1		TTC	F	2		TTC	F	5		TTC	F	5		TTC	F
TTA	L	1		TTA	L	1		TTA	L	1		TTA	L	1		TTA	L	1		TTA	L	2		TTA	L	2		TTA	L	2		TTA	L	5		TTA	L	1		TTA	L	1		TTA	L	1		TTA	L
TTG	L	4		TTG	L	4		TTG	L	3		TTG	L	3		TTG	L	2		TTG	L	4		TTG	L	4		TTG	L	4		TTG	L	4		TTG	L	2		TTG	L	5		TTG	L	5		TTG	L
CTT	L	0		CTT	L	0		CTT	L	1		CTT	L	1		CTT	L	2		CTT	L	2		CTT	L	0		CTT	L	0		CTT	L	1		CTT	L	2		CTT	L	1		CTT	L	1		CTT	L
CTC	L	4		CTC	L	4		CTC	L	3		CTC	L	3		CTC	L	5		CTC	L	4		CTC	L	4		CTC	L	4		CTC	L	5		CTC	L	4		CTC	L	4		CTC	L	4		CTC	L
CTA	L	0		CTA	L	0		CTA	L	0		CTA	L	0		CTA	L	0		CTA	L	1		CTA	L	1		CTA	L	1		CTA	L	0		CTA	L	0		CTA	L	0		CTA	L	0		CTA	L
CTG	L	4		CTG	L	4		CTG	L	5		CTG	L	4		CTG	L	6		CTG	L	4		CTG	L	4		CTG	L	4		CTG	L	5		CTG	L	6		CTG	L	7		CTG	L	7		CTG	L
ATT	I	5		ATT	I	5		ATT	I	5		ATT	I	5		ATT	I	6		ATT	I	5		ATT	I	5		ATT	I	4		ATT	I	5		ATT	I	4		ATT	I	4		ATT	I	4		ATT	I
ATC	I	7		ATC	I	7		ATC	I	7		ATC	I	7		ATC	I	5		ATC	I	3		ATC	I	3		ATC	I	3		ATC	I	4		ATC	I	5		ATC	I	4		ATC	I	4		ATC	I
ATA	I	3		ATA	I	3		ATA	I	4		ATA	I	4		ATA	I	3		ATA	I	5		ATA	I	3		ATA	I	3		ATA	I	3		ATA	I	3		ATA	I	4		ATA	I	4		ATA	I
ATG	M	9		ATG	M	9		ATG	M	8		ATG	M	8		ATG	M	8		ATG	M	8		ATG	M	9		ATG	M	10		ATG	M	7		ATG	M	9		ATG	M	6		ATG	M	6		ATG	M
GTT	V	1		GTT	V	1		GTT	V	1		GTT	V	1		GTT	V	1		GTT	V	4		GTT	V	3		GTT	V	4		GTT	V	2		GTT	V	1		GTT	V	1		GTT	V	1		GTT	V
GTC	V	3		GTC	V	3		GTC	V	4		GTC	V	3		GTC	V	6		GTC	V	3		GTC	V	4		GTC	V	4		GTC	V	5		GTC	V	6		GTC	V	5		GTC	V	5		GTC	V
GTA	V	3		GTA	V	3		GTA	V	3		GTA	V	3		GTA	V	3		GTA	V	1		GTA	V	2		GTA	V	2		GTA	V	1		GTA	V	3		GTA	V	2		GTA	V	2		GTA	V
GTG	V	4		GTG	V	4		GTG	V	5		GTG	V	5		GTG	V	3		GTG	V	5		GTG	V	5		GTG	V	5		GTG	V	6		GTG	V	4		GTG	V	2		GTG	V	2		GTG	V
TCT	S	0		TCT	S	0		TCT	S	0		TCT	S	0		TCT	S	2		TCT	S	0		TCT	S	1		TCT	S	1		TCT	S	1		TCT	S	1		TCT	S	1		TCT	S	1		TCT	S
TCC	S	3		TCC	S	3		TCC	S	3		TCC	S	3		TCC	S	1		TCC	S	1		TCC	S	1		TCC	S	1		TCC	S	1		TCC	S	1		TCC	S	1		TCC	S	1		TCC	S
TCA	S	1		TCA	S	1		TCA	S	1		TCA	S	1		TCA	S	1		TCA	S	1		TCA	S	1		TCA	S	1		TCA	S	1		TCA	S	1		TCA	S	1		TCA	S	1		TCA	S
TCG	S	0		TCG	S	0		TCG	S	0		TCG	S	0		TCG	S	0		TCG	S	1		TCG	S	0		TCG	S	0		TCG	S	0		TCG	S	0		TCG	S	0		TCG	S	0		TCG	S
CCT	P	0		CCT	P	0		CCT	P	0		CCT	P	0		CCT	P	0		CCT	P	0		CCT	P	0		CCT	P	0		CCT	P	0		CCT	P	1		CCT	P	2		CCT	P	2		CCT	P
CCC	P	1		CCC	P	1		CCC	P	1		CCC	P	1		CCC	P	1		CCC	P	0		CCC	P	0		CCC	P	0		CCC	P	0		CCC	P	1		CCC	P	0		CCC	P	0		CCC	P
CCA	P	1		CCA	P	1		CCA	P	1		CCA	P	1		CCA	P	1		CCA	P	2		CCA	P	2		CCA	P	2		CCA	P	2		CCA	P	1		CCA	P	2		CCA	P	2		CCA	P
CCG	P	0		CCG	P	0		CCG	P	0		CCG	P	0		CCG	P	0		CCG	P	0		CCG	P	0		CCG	P	0		CCG	P	0		CCG	P	0		CCG	P	0		CCG	P	0		CCG	P
ACT	T	2		ACT	T	2		ACT	T	2		ACT	T	2		ACT	T	2		ACT	T	2		ACT	T	2		ACT	T	2		ACT	T	2		ACT	T	3		ACT	T	2		ACT	T	2		ACT	T
ACC	T	3		ACC	T	3		ACC	T	3		ACC	T	3		ACC	T	3		ACC	T	3		ACC	T	3		ACC	T	3		ACC	T	1		ACC	T	3		ACC	T	4		ACC	T	4		ACC	T
ACA	T	5		ACA	T	5		ACA	T	4		ACA	T	4		ACA	T	5		ACA	T	5		ACA	T	5		ACA	T	5		ACA	T	6		ACA	T	4		ACA	T	6		ACA	T	6		ACA	T
ACG	T	1		ACG	T	1		ACG	T	2		ACG	T	2		ACG	T	0		ACG	T	2		ACG	T	1		ACG	T	1		ACG	T	2		ACG	T	0		ACG	T	2		ACG	T	2		ACG	T
GCT	A	3		GCT	A	3		GCT	A	3		GCT	A	3		GCT	A	2		GCT	A	2		GCT	A	3		GCT	A	3		GCT	A	2		GCT	A	2		GCT	A	3		GCT	A	3		GCT	A
GCC	A	2		GCC	A	2		GCC	A	1		GCC	A	2		GCC	A	1		GCC	A	1		GCC	A	1		GCC	A	0		GCC	A	2		GCC	A	2		GCC	A	0		GCC	A	0		GCC	A
GCA	A	2		GCA	A	2		GCA	A	2		GCA	A	2		GCA	A	2		GCA	A	3		GCA	A	3		GCA	A	4		GCA	A	2		GCA	A	2		GCA	A	1		GCA	A	1		GCA	A
GCG	A	0		GCG	A	0		GCG	A	0		GCG	A	0		GCG	A	0		GCG	A	0		GCG	A	0		GCG	A	0		GCG	A	0		GCG	A	0		GCG	A	0		GCG	A	0		GCG	A
TAT	Y	6		TAT	Y	6		TAT	Y	6		TAT	Y	6		TAT	Y	6		TAT	Y	6		TAT	Y	5		TAT	Y	5		TAT	Y	3		TAT	Y	5		TAT	Y	4		TAT	Y	4		TAT	Y
TAC	Y	4		TAC	Y	4		TAC	Y	4		TAC	Y	4		TAC	Y	4		TAC	Y	4		TAC	Y	5		TAC	Y	4		TAC	Y	6		TAC	Y	5		TAC	Y	4		TAC	Y	4		TAC	Y
TAA	*	0		TAA	*	0		TAA	*	0		TAA	*	0		TAA	*	0		TAA	*	1		TAA	*	1		TAA	*	1		TAA	*	0		TAA	*	0		TAA	*	0		TAA	*	0		TAA	*
TAG	*	0		TAG	*	0		TAG	*	0		TAG	*	0		TAG	*	0		TAG	*	0		TAG	*	0		TAG	*	0		TAG	*	0		TAG	*	0		TAG	*	0		TAG	*	0		TAG	*
CAT	H	1		CAT	H	1		CAT	H	1		CAT	H	1		CAT	H	1		CAT	H	1		CAT	H	2		CAT	H	2		CAT	H	1		CAT	H	2		CAT	H	0		CAT	H	0		CAT	H
CAC	H	0		CAC	H	0		CAC	H	1		CAC	H	0		CAC	H	0		CAC	H	2		CAC	H	0		CAC	H	0		CAC	H	0		CAC	H	0		CAC	H	1		CAC	H	1		CAC	H
CAA	Q	4		CAA	Q	4		CAA	Q	4		CAA	Q	4		CAA	Q	5		CAA	Q	3		CAA	Q	6		CAA	Q	5		CAA	Q	4		CAA	Q	5		CAA	Q	2		CAA	Q	2		CAA	Q
CAG	Q	3		CAG	Q	3		CAG	Q	3		CAG	Q	3		CAG	Q	4		CAG	Q	1		CAG	Q	2		CAG	Q	2		CAG	Q	1		CAG	Q	5		CAG	Q	1		CAG	Q	1		CAG	Q
AAT	N	3		AAT	N	3		AAT	N	2		AAT	N	2		AAT	N	6		AAT	N	3		AAT	N	5		AAT	N	6		AAT	N	2		AAT	N	6		AAT	N	5		AAT	N	5		AAT	N
AAC	N	3		AAC	N	3		AAC	N	2		AAC	N	3		AAC	N	2		AAC	N	6		AAC	N	6		AAC	N	6		AAC	N	8		AAC	N	2		AAC	N	3		AAC	N	3		AAC	N
AAA	K	10		AAA	K	10		AAA	K	11		AAA	K	10		AAA	K	8		AAA	K	10		AAA	K	11		AAA	K	8		AAA	K	12		AAA	K	8		AAA	K	11		AAA	K	11		AAA	K
AAG	K	13		AAG	K	13		AAG	K	14		AAG	K	14		AAG	K	14		AAG	K	12		AAG	K	11		AAG	K	11		AAG	K	10		AAG	K	15		AAG	K	9		AAG	K	9		AAG	K
GAT	D	3		GAT	D	3		GAT	D	5		GAT	D	4		GAT	D	2		GAT	D	5		GAT	D	3		GAT	D	2		GAT	D	2		GAT	D	3		GAT	D	2		GAT	D	2		GAT	D
GAC	D	6		GAC	D	6		GAC	D	4		GAC	D	5		GAC	D	4		GAC	D	4		GAC	D	2		GAC	D	3		GAC	D	3		GAC	D	4		GAC	D	4		GAC	D	4		GAC	D
GAA	E	8		GAA	E	8		GAA	E	7		GAA	E	7		GAA	E	7		GAA	E	9		GAA	E	7		GAA	E	9		GAA	E	8		GAA	E	7		GAA	E	7		GAA	E	7		GAA	E
GAG	E	5		GAG	E	5		GAG	E	6		GAG	E	6		GAG	E	6		GAG	E	4		GAG	E	6		GAG	E	5		GAG	E	9		GAG	E	6		GAG	E	6		GAG	E	6		GAG	E
TGT	C	2		TGT	C	2		TGT	C	2		TGT	C	2		TGT	C	2		TGT	C	2		TGT	C	2		TGT	C	2		TGT	C	2		TGT	C	2		TGT	C	2		TGT	C	2		TGT	C
TGC	C	2		TGC	C	2		TGC	C	2		TGC	C	2		TGC	C	2		TGC	C	2		TGC	C	2		TGC	C	2		TGC	C	2		TGC	C	2		TGC	C	2		TGC	C	2		TGC	C
TGA	*	1		TGA	*	1		TGA	*	1		TGA	*	1		TGA	*	1		TGA	*	0		TGA	*	0		TGA	*	0		TGA	*	1		TGA	*	1		TGA	*	1		TGA	*	1		TGA	*
TGG	W	1		TGG	W	1		TGG	W	1		TGG	W	1		TGG	W	1		TGG	W	1		TGG	W	1		TGG	W	1		TGG	W	1		TGG	W	1		TGG	W	1		TGG	W	1		TGG	W
CGT	R	3		CGT	R	3		CGT	R	3		CGT	R	3		CGT	R	2		CGT	R	2		CGT	R	2		CGT	R	2		CGT	R	2		CGT	R	2		CGT	R	3		CGT	R	3		CGT	R
CGC	R	1		CGC	R	1		CGC	R	1		CGC	R	1		CGC	R	1		CGC	R	0		CGC	R	1		CGC	R	1		CGC	R	0		CGC	R	1		CGC	R	3		CGC	R	3		CGC	R
CGA	R	0		CGA	R	0		CGA	R	0		CGA	R	0		CGA	R	1		CGA	R	3		CGA	R	1		CGA	R	2		CGA	R	2		CGA	R	1		CGA	R	1		CGA	R	1		CGA	R
CGG	R	0		CGG	R	0		CGG	R	0		CGG	R	0		CGG	R	1		CGG	R	0		CGG	R	0		CGG	R	0		CGG	R	0		CGG	R	0		CGG	R	0		CGG	R	0		CGG	R
AGT	S	4		AGT	S	4		AGT	S	4		AGT	S	4		AGT	S	2		AGT	S	4		AGT	S	3		AGT	S	3		AGT	S	2		AGT	S	2		AGT	S	3		AGT	S	3		AGT	S
AGC	S	0		AGC	S	0		AGC	S	0		AGC	S	0		AGC	S	0		AGC	S	1		AGC	S	1		AGC	S	1		AGC	S	1		AGC	S	0		AGC	S	3		AGC	S	3		AGC	S
AGA	R	6		AGA	R	6		AGA	R	5		AGA	R	6		AGA	R	4		AGA	R	2		AGA	R	2		AGA	R	1		AGA	R	2		AGA	R	4		AGA	R	3		AGA	R	3		AGA	R
AGG	R	3		AGG	R	3		AGG	R	2		AGG	R	3		AGG	R	2		AGG	R	4		AGG	R	1		AGG	R	4		AGG	R	3		AGG	R	1		AGG	R	4		AGG	R	4		AGG	R
GGT	G	0		GGT	G	0		GGT	G	0		GGT	G	0		GGT	G	1		GGT	G	0		GGT	G	0		GGT	G	0		GGT	G	0		GGT	G	0		GGT	G	2		GGT	G	2		GGT	G
GGC	G	3		GGC	G	3		GGC	G	3		GGC	G	3		GGC	G	3		GGC	G	2		GGC	G	4		GGC	G	3		GGC	G	4		GGC	G	3		GGC	G	1		GGC	G	1		GGC	G
GGA	G	3		GGA	G	3		GGA	G	2		GGA	G	2		GGA	G	3		GGA	G	2		GGA	G	2		GGA	G	2		GGA	G	3		GGA	G	4		GGA	G	6		GGA	G	6		GGA	G
GGG	G	1		GGG	G	1		GGG	G	2		GGG	G	2		GGG	G	4		GGG	G	3		GGG	G	4		GGG	G	4		GGG	G	4		GGG	G	2		GGG	G	4		GGG	G	4		GGG	G
	Codons GC3	93			Codons GC3	93			Codons GC3	93			Codons GC3	94			Codons GC3	90			Codons GC3	87			Codons GC3	87			Codons GC3	89			Codons GC3	95			Codons GC3	92			Codons GC3	91			Codons GC3	91			Codons GC3
	total Codons	178			total Codons	178			total Codons	PBSN			total Codons	178			total Codons	178			total Codons	178			total Codons	177			total Codons	178			total Codons	179			total Codons	178			total Codons	178			total Codons	178			total Codons
	GC3%	52.2472			GC3%	52.2472			GC3%	#VALUE!			GC3%	52.809			GC3%	50.5618			GC3%	48.8764			GC3%	49.1525			GC3%	50			GC3%	53.0726			GC3%	51.6854			GC3%	51.1236			GC3%	51.1236			GC3%
	GC total	40.45			GC total	40.45			GC total	40.45			GC total	40.82			GC total	41.01			GC total	39.51			GC total	39.55			GC total	40.26			GC total	41.34			GC total	41.2			GC total	42.7			GC total	42.7			GC total
[truncated: 145 more columns]

## Sheet: Gene structure & comments
Species	Taxonomy	Source sequence information (NCBI/nucleotide)	exon 1	exon 2	exon 3	exon 4	exon 5	exon 6	exon 6 coding	exon 7 (to AATAA)	exon 7 coding	Gene size(bases)	comments
Alexandromys oeconomus (root vole)	Cricetidae; Arvicolinae; Alexandromys	CAWTZB010000069.1:c3823000-3807000	81	140	68	111	102	28		197	4	13350
Arvicola amphibius (Eurasian water vole)	Cricetidae; Arvicolinae; Arvicola	NC_052065.1:97400-121360	81	140	68	111	102	28		202	4	11646
Dicrostonyx torquatus (arctic lemming)	Cricetidae; Arvicolinae; Dicrostonyx	JAQHUG010000451.1:c1164000-1150000	84	140	68	111	102	28		202	4	13099
Microtus agrestis (short-tailed field vole)	Cricetidae; Arvicolinae; Microtus	CADCXT010001823.1:200000-220000	81	140	68	111	102	28		201	4	13165	TGA stop codon
Microtus arvalis (Common vole)	Cricetidae; Arvicolinae; Microtus	VIIT010012136.1:c41000-20000	81	140	68	111	102	28		201	4	14695	TAA stop codon
Microtus fortis (reed vole)	Cricetidae; Arvicolinae; Microtus	NW_026068168.1:49000-65000	81	140	68	111	102	28		201	4	13309	TGA stop codon
Microtus ochrogaster (prairie vole)	Cricetidae; Arvicolinae; Microtus	JAATJU010025244.1:c700000-685000	81	140	68	111	102	28		179	4	14535	TGA stop codon
Microtus oregoni (creeping vole)	Cricetidae; Arvicolinae; Microtus	JAOYNS010000601.1:24900000-24915000	81	140	68	111	102	28		201	4	n/a	TGA stop codon
Microtus richardsoni (water vole)	Cricetidae; Arvicolinae; Microtus	JAGDQN020000290.1:22500000-22518000	81	140	68	111	102	28		201	4	n/a	TGA stop codon
Myodes glareolus (Bank vole)	Cricetidae; Arvicolinae; Myodes	MULK01029653.1:c20000-3000	81	140	68	111	102	28		202	4	12761
Ondatra zibethicus (muskrat)	Cricetidae; Arvicolinae; Ondatra	PVIU01013022.1:c55000-38000	81	140	68	111	102	28		192	4	12665
Cricetulus griseus (Chinese hamster)	Cricetidae; Cricetinae; Cricetulus	RAZU02000012.1:89242000-89258000	81	140	68	111	102	28		198	4	12774
Mesocricetus auratus (Syrian hamster)	Cricetidae; Cricetinae; Mesocricetus	NW_004801682.1:178000-195000	81	140	68	111	102	28		194	4	n/a
Phodopus roborovskii (desert hamster)	Cricetidae; Cricetinae; Phodopus	JAEOAF010000889.1:100000-124000	81	140	68	111	102	28		198	4	15294
Phodopus sungorus (winter white dwarf hamster)	Cricetidae; Cricetinae; Phodopus	JAJQIY010007747.1:80357000-80372000	81	140	68	111	102	28		175	4	14585
Onychomys torridus (southern grasshopper mouse)	Cricetidae; Neotominae; Onychomys	PVIT010106256.1; PVIT010027915.1:1-15000	81	140	68	111	102	28		199	4	n/a	exon 2 repaired (split up into partial sequences); proper AATAAA further downstream of general exon 7 sequence
Peromyscus attwateri (Texas deermouse)	Cricetidae; Neotominae; Peromyscus	CABHPP010087954.1:c19808-1; CABHPP010127621.1	81	140	68	111	102	28		199	4	n/a
Peromyscus aztecus (Aztec mouse)	Cricetidae; Neotominae; Peromyscus	CABHPQ010117589.1:c46149-1	81	140	68	111	102	28		199	4	n/a
Peromyscus californicus insignis (California deermouse)	Cricetidae; Neotominae; Peromyscus	VALE03000010.1:c36312000-36295000	81	140	68	111	102	28		199	4	12199
Peromyscus emericus (cactus mouse)	Cricetidae; Neotominae; Peromyscus	OX460489.1:c41695000-41680000	81	140	68	111	102	28		199	4	11941
Peromyscus leucopus (white-footed mouse)	Cricetidae; Neotominae; Peromyscus	NC_051083.1:c39805000-39790000	81	140	68	111	102	28		199	4	12464
Peromyscus manniculatus sonoriensis (North American deer mouse)	Cricetidae; Neotominae; Peromyscus	JAOPKW010000004.1:c14591000-14577000	81	140	68	111	102	28		199	4	12691
Peromyscus nudipes (Talamancan deer mouse)	Cricetidae; Neotominae; Peromyscus	CABHPH010134786.1:14000-30000	81	140	68	111	102	28		199	4	12016
Peromyscus polionotus subgriseus (oldfield mouse)	Cricetidae; Neotominae; Peromyscus	CM010926.1:105495000-105510000	81	140	68	111	102	28		199	4	n/a
Phyllotis vaccarum (Punta de Vacas leaf-eared mouse)	Cricetidae; Sigmodontinae; Phyllotis	JARWLC010000013.1:87278000-87293000	81	140	68	111	102	28		198	4	12533
Sigmodon hispidus (hispid cotton rat)	Cricetidae; Sigmodontinae; Sigmodon	PVIH01004045.1:c123000-107000	81	140	68	111	102	28		198	4	14130
Acomys cahirinus (Egyptian spiny mouse)	Muridae; Deomyinae; Acomys	JAULSH010000011.1:c7308000-7290000	81	140	68	111	102	28		189	4	13528
Acomys dimidiatus (Eastern spiny mouse)	Muridae; Deomyinae; Acomys	CAJQZA010009833.1:c11995-1; CAJQZA010018080.1:c65000-45000	81	140	68	111	102	28		189	4	n/a
Acomys percivali (Percival's spiny mouse)	Muridae; Deomyinae; Acomys	CAJRSG010005723.1:c7341-1; CAJRSG010010506.1:c45000-28000	81	140	68	111	102	28		189	4	n/a
Acomys russatus (Golden spiny mouse)	Muridae; Deomyinae; Acomys	NC_067169.1:c7381000-7365000	81	140	68	111	102	28		189	4	14191	two versions on X?
Meriones psammophilus	Muridae; Gerbillinae; Meriones	JAEOAE010003744.1:326000-342000	81	140	68	111	102	28		199	4	13654
Meriones unguiculatus (Mongolian gerbil)	Muridae; Gerbillinae; Meriones	JAODIK010000160.1:c147245000-147230000	81	140	68	111	102	28		196	4	13859
Pachyuromys duprasi (fat tailed gerbil)	Muridae; Gerbillinae; Pachyuromys	JAQQSO010000001.1:c1804000-1785000	81	140	68	111	102	28		198	4	n/a
Psammomys obesus (fat sand rat)	Muridae; Gerbillinae; Psammomys	NESX02032411.1; NESX02000375.1:1-20000	81	140	68	111	102	28		199	4	n/a
Rhombomys opimus (great gerbil)	Muridae; Gerbillinae; Rhombomys	REGO01001185.1:c110000-95000	81	140	68	111	102	28		199	4	n/a
Lophiomys imhausi (crested rat)	Muridae; Lophiomyinae; Lophiomys	CAJQZJ010033324.1:c60000-43000	81	140	68	111	102	28		190	4	13183
Apodemus agrarius (Eurasian field mouse)	Muridae; Murinae; Apodemus	OZ030010.1:c39524000-39507000	84	140	68	111	102	52	29	192		13951
Apodemus speciosus (large Japanese field mouse)	Muridae; Murinae; Apodemus	BDUI01017404.1:32000-45000	81	140	68	111	102	52	29	192		n/a
Apodemus sylvaticus (European woodmouse)	Muridae; Murinae; Apodemus	NC_067495.1:c38321200-38309000	84	140	68	111	102	52	29	192		11651
Arvicanthis niloticus (African grass rat)	Muridae; Murinae; Arvicanthis	JAAOMG010001595.1:c35057000-35042000	84	140	68	111	102	28		184	4	12027
Grammomys surdaster (African woodland thicket rat )	Muridae; Murinae; Grammomys	SRMG01000123.1:c1156000-1140000	84	140	68	111	102	28		196	4	15065
Hylomyscus alleni (Allen's wood mouse)	Muridae; Murinae; Hylomyscus	JADRCC010132175.1;JADRCC010034707.1:c3425-1	84	140	68	111	102	52	29	182		n/a
Mastomys coucha (southern multimammate mouse)	Muridae; Murinae; Mastomys	VSBT01000025.1:c79554000-79535000	84	140	68	111	102	52	29	n/a		n/a	exon 7 is located in an unsequenced section
Mastomys natalensis (African soft-furred rat)	Muridae; Murinae; Mastomys	JADRCE010091565.1	84	140	68	111	102	52	29	187		11505
Mus minutoides (Southern African pygmy mouse)	Muridae; Murinae; Mus; Mus	CACVCL010027355.1:20000-39000	84	140	68	111	102	52	29	192		12448
Mus musculus (house mouse)	Muridae; Murinae; Mus; Mus	NC_000086.8:c76897106-76881504	75	140	68	111	102	52	29	200		15569
Mus musculus castaneus (southeastern Asian house mouse)	Muridae; Murinae; Mus; Mus	CM004013.1:c59439000-59420000	75	140	68	111	102	52	29	200		n/a
Mus pahari (shrew mouse)	Muridae; Murinae; Mus; Mus	FMBV02010492.1:9000-23000	84	140	68	111	102	52	29	192		12210
Mus spicilegus (steppe mouse)	Muridae; Murinae; Mus; Mus	QGOO02000266.1:c20000-1	84	140	68	111	102	52	29	200		n/a
Mus spretus (western wild mouse)	Muridae; Murinae; Mus; Mus	OW971681.1:c61833000-61814000	84	140	68	111	102	52	29	200		16323
Praomys delectorum (delectable soft-furred mouse)	Muridae; Murinae; Praomys	JADRCD010024243.1:c8361-1	84	140	68	111	102	52	29	192		n/a
Rattus norvegicus (Norway rat)	Muridae; Murinae; Rattus	NC_086039.1:c45807983-45792738	81	140	68	111	102	28		196	4	15192
Rattus rattus (Black rat)	Muridae; Murinae; Rattus	NC_046172.1:c37655634-37640240	81	140	68	111	102	28		196	4	15266
Rhabdomys dilectus (mesic four-striped grass rat)	Muridae; Murinae; Rhabdomys	JADRCG010008960.1:8000-25000	84	140	68	111	102	28		196	4	12075
Rhabdomys pumilio (four striped grass mous)	Muridae; Murinae; Rhabdomys	JANHMN010000005.1:88586000-88602000	84	140	68	111	102	32		193	4	12398
Rhynchomys soricoides (Mount Data shrew rat)	Muridae; Murinae; Rhynchomys	JADRCH010007369.1:44000-60000	84	140	68	111	102	51	29	192		12262
Uromys caudimaculus (giant uromys)	Muridae; Murinae; Uromys	JAPYYD010000023.1:c30041000-30023000	84	140	68	111	102	52	29	192		12856
Cricetomys ansorgei (southern giant pouched rat)	Nesomyidae; Cricetomyinae; Cricetomys	JAMJFZ010002683.1:c277000-260000	81	140	68	111	102	28		195	4	13775
Cricetomys gambianus (Gambian giant pouched rat)	Nesomyidae; Cricetomyinae; Cricetomys	PVKD010004099.1:51000-70000	81	140	68	111	102	28		195	4	13753
Rhizomys pruinosus (hoary bamboo rat)	Spalacidae; Rhizomyinae; Rhizomys	VZQC01007020.1:c2615000-2595000	81	140	71	111	102	30	17	206		8397
Nannospalax galili (Upper Galilee mountains blind mole rat)	Spalacidae; Spalacinae; Nannospalax	NW_008352538.1:c162778-140000	78	140	71	108	102	30	17	196		n/a
The following species retrieved no or incomplete sequence information
Acomys kempi (Kemp's spiny mouse)
Grammomys dolichorus (woodland thicket rat)
Mus caroli (Ryukyu mouse)
Neodon shergylaensis (Shergyla mountain vole)
Onychomys leucogaster (northern grasshopper mouse)
Peromyscus melanophrys (plateau mouse)
Tokudaia muenninki (Okinawa island spiny rat)
Tokudaia osimensis (Anami Oshima island spiny rat)
Tokudaia tokunoshimensis (Tokunoshima spiny rat)

## Sheet: Genomic vicinity
List of Gene IDs
Gene	PRRG1	LANCL3	XK	TBL1X	PRKX	MXRA5	PBSN
Species
C. lupus familiaris	491821	491823	491824	611017	610031	491721	absent
H. sapiens	5638	347404	7504	6907	5613	25878	absent
N. galili	103734155	103734153	103734152	103745260	103747214	absent	103747213
P. leucopus	114694947	114701315	114701316,	114681372	114681379	absent	114681377
R. norvegicus	363472	302540	497078	302711	501563	absent	54193
A. sylvaticus	127675377	127675200	127675198	127674814	127674880	absent	127674427
M. musculus	546336	236285	22439	21372	19108	absent	54192
M. coucha	116086580	116069227	116069187	116086553	116086563	absent	116093341
Access:	https://www.ncbi.nlm.nih.gov/gene/?term=
